# Supplementary material for: Impact of a pioneer diabetes camp experience on glycemic control among children and adolescents living with type 1 diabetes in sub-Saharan Africa
Source: BMC Endocr Disord. 2016 Jan 20;16:5. doi: 10.1186/s12902-016-0086-x (PMC4721200; doi:10.1186/s12902-016-0086-x)
Supplement: Additional file 1: — Data of the 32 campers. (XLSX 19 kb) [file 12902_2016_86_MOESM1_ESM.xlsx]

## Sheet: Sheet1
File number	Duration of diabetes	Insulin regimen	Insulin dose begginning of camp (UI/Kg)	Insulin dose end of camp (UI/Kg)	Insulin dose 3 months after camp (UI/Kg)	Auto ajustement of insulin doses after le camp	Number of visit at 3 clinic 3 months after camp	Weight begginning of camp (Kg)	Weight end of camp	Weight 3 months after camp (Kg)	HbA1c begginning of camp (%)	HbA1c 3 months after camp (%)	Glycemia at 7h (D1) mg/dl	Glycemia at 10 h (D1)	Glycemia at 12h (D1)	Glycemia at 15 h (D1)	Glycemia at 19 h (D1)	Glycemia at 7h (D2)	Glycemia at 10 h (D2)	Glycemia at 12h (D2)	Gycemia at 15 h (D2)	Glycemia at 19 h (D2)	Glycemia at 7h (D3)	Glycemia at 10 h (D3)	Glycemia at 12 h (D3)	Glycemia at 15h (D3)	Glycemia at 19h (D3)	Glycemia at 7h (D4)	Glycemia at 22 h (D1)	Glycemia at 22 h (D2)	Glycemia at 22h (D3)	Glycemia at 3 h (D1)	Glycemia at 3h (D2)	Glycemia at 3h (D3)	Total number of hypo during camp	Hypo at 7h (D1)	Hypo at 10h (D1)	Hypo at 12h (D1)	Hypo at 15 h (D1)	Hypo at 19 h (D1)	Hypo at 22h (D1)	Hypo at 3h (D1)	Hypo at 7h (D3)	Hypo at 10h (D3)	Hypo at 12h (D3)	Hypo at 15h (J3)	Hypo at 19h (D3)	Hypo at 22h (D3)	Hypo a 3h (D3)
17	0	Mixtard-Actrapid-Mixtard	0.86	0.83	1.03	Missing	3	30	30	30	7.3	4.9	172	259	93	107	88	186	227	74	70	125	297	83	241	262	388		128	115	161		72	275	0	No	No	No	No	No	No	No	No	No	No	No	No	No	No
33	0.17	Mixtard-Actrapid-Mixtard	0.65	0.46	0.34	No	3	73	74	77	6.6	4.4	67	81	56	102	67	66	70	42	181	92	91	67	143	102	89	78	81	68	109	63	58	112	9	Yes	Yes	Yes	No	Yes	Yes	Yes	No	No	No	No	No	No	No
40	1	Mixtard-Actrapid-Mixtard	1.28	1.32	1.35	Yes	0	56	56	55	8.9	10.3	174	318	331		109	135	292	133	123	114	214	116	116	117	75	142	108	215	134	99		68	1	No	No	No	No	No	No	Yes	No	No	No	No	Yes	No	No
38	5	Mixtard-Mixtard	0.62	0.63	0.57	Yes	1	55	54	56	12.3	8.5																							0
2	4	Mixtard-Actrapid-Mixtard	0.82	0.94	1.16	Yes	2	66	68	60	8.7	8.4	83	153	50		220	136	280	156	275	193	154	321	214	372	211	123	107	48	148	64	181	55	4	No	No	Yes	No	No	Yes	Yes	No	No	No	No	No	No	No
15	3	Mixtard-Actrapid-Mixtard	1.09	1.1	1.15	Yes	2	72	72	74	10.8	7.9	368	291	253	223	72	225	174	68	176	72	83	68	168	291	190	113	118	169	145	220	68	52	4	No	Yes	Yes	No	No	No	Yes	No	No	No	No	No	No	No
42	5	Actrapid-Actrapid-Mixtard	0.97	0.88	0.9	Yes	2	66	66	64	7.5	7.8	176	270	93	64	56	294	286	41	58	73	294	280	119	152	127	260	86	68	215	62	148	193	6	No	No	Yes	Yes	Yes	Yes	Yes	No	No	No	No	No	No	No
44	1	Insuline+Glucophage	0.07	0.03	0.03	No	1	58	58	60	5.4	5.3	94	94	69	130	91	97	87	85	150	93	79	80	130	117	88		116	93	186	109	96	101	0	No	No	No	No	No	No	No	No	No	No	No	No	No	No
1	2	Mixtard-Actrapid-Mixtard	0.76	0.81	0.78	Yes	3	60	57	59	6.1	5.9	154	290	174	111	113	199	180	175	86	94	187	135	125	116	139		82	73	139	105	81	118	0	No	No	No	No	No	No	No	No	No	Yes	No	No	No	Yes
8	0.33	Mixtard-Actrapid-Mixtard	0.77	0.8	0.78	No	4	52	50	51	5	4.3	123	151	147	226	173	115	167	66	213	87	110	136	116	278	138	157	205	56	130	150	74	121	2	No	No	Yes	No	No	Yes	No	No	No	No	No	No	No	No
20	3	Mixtard-Actrapid-Mixtard	0.93	0.77	0.77	Yes	2	48	48	49	6.2	6		70	52	153	53	130	224	80	51	67	195	118	63	133	39		32	62		122	130	130	8	No	No	Yes	Yes	Yes	Yes	No	Yes	Yes	Yes	Yes	Yes	Yes	Yes
22	2	Mixtard-Mixtard	0.76	0.86	0.69	Yes	3	34	35	32	6.1	5.8	129	257		152	144	108	265	222	282	163	129	206	138	301	348	142	131	153	263	170	106	141	0	No	No	No	No	No	No	No	No	No	No	No	No	No	No
34	2	Mixtard-Actrapid-Mixtard	0.73	0.74	0.91	Yes	4	64	65	64	8.9	8.1	155	337	201	72	46	167	301	87	52	72	296	215	59	215	89	194	121	47	232	79	64	134	5	No	No	Yes	Yes	Yes	Yes	Yes	No	No	No	No	No	No	No
6	1	Mixtard-Actrapid-Mixtard	0.75	0.71	0.8	Yes	1	64	65	61	9.5	8.4																							3
23	2	Mixtard-Actrapid-Mixtard	0.77	0.73	0.78	No	0	60	63	59	14	13						155	323	196	345	282	149	271	324	323	198			113	202			67	1	No	No	No	No	No	No	Yes	No	No	No	No	No	No	No
4	2	Mixtard-Actrapid-Mixtard	0.58	0.58	0.58	Yes	3	65	66	66	8.3	8.7	70	204	49	78	52	123	159	111	83	119	112	128	104	146	148	265	58	58	173	87	56	221	5	No	No	Yes	No	Yes	Yes	Yes	No	No	No	No	No	No	No
43	2	Mixtard-Actrapid-Mixtard	1.76	1.18	1.28	Yes	4	50	51	50	9.9	10.9	178	316	148	85	52	74	239	52	64	59	91	84	198	171	51	178	99	61	144	55	64	164	8	No	No	Yes	Yes	Yes	Yes	Yes	No	No	No	No	No	No	No
11	2	Mixtard-Actrapid-Mixtard	0.58	0.63	0.62	No	3	50	51	48	5.9	5	79	251	127	103	55	79	317	283	350	209	61	226	204	293	305	99	128	105	265	91	41	138	3	Yes	No	No	No	Yes	No	Yes	No	No	No	No	No	No	No
12	2	Mixtard-Actrapid-Mixtard	0.37	0.35	0.35	No	1	75	75	74	6.2	5.9	109	128	88	107	111	102	82	77	95	88	88	106	82	135	101	87	102	82	107	106	79	86	0	No	No	No	No	No	No	No	No	No	No	No	No	No	No
25	1	Mixtard-Actrapid-Mixtard	0.31	0.23	0.21	Yes	2	68	69	68	5.3	5.8	87	130	69	101	68	82	121	54	58	62	66	126	72	133	77	80	120	89	248	97		90	6	Yes	No	Yes	Yes	Yes	No	No	No	No	No	No	No	No	No
41	6	Mixtard-Actrapid-Mixtard	0.69	0.68	0.71	No	2	58	56	56	6.8	6.8	210	272	152	110	68	212	266	165	108	81	162	248	127	194	163	156	204	63	176	186	54	131	3	No	No	No	No	Yes	Yes	Yes	No	No	No	No	No	No	No
3	3	Mixtard-Actrapid-Mixtard	1.09	1.06		Yes	1	72	72		12.7	13.7																							3
29	7	Mixtard-Actrapid-Mixtard	0.78	0.73	0.79	Yes	1	69	71	68	7.9	8.3	128	243	122	58	50	131	316	123	67	121	129	187	37	202	119	171	64	48	161	50	75	181	7	No	No	Yes	Yes	Yes	Yes	Yes	No	No	No	No	No	No	No
39	3	Insuline+Glucophage	0.42	0.36		Missing		72	72	0.37	7	8.7	112	212	70	235	140	156	223	78	275	67	130	209	102	189	251	71	145	162	242	170	65	146	2	No	No	No	No	Yes	No	Yes	No	No	No	Yes	Yes	No	No
24	13	Mixtard-Actrapid-Mixtard	0.62	0.72	0.76	Yes	3	68	69	68	8.6	7.9	351	324	277	152	101	255	287	209	160	67	206	284	251	159	149	307	148	156	187	152	106	240	1	No	No	No	No	Yes	No	No	Yes	Yes	Yes	Yes	Yes	Yes	Yes
28	5	Mixtard-Actrapid-Mixtard	1.02	0.84	0.88	Yes	2	76	78	75	8.3	9.4	89	193	43	76	37	211	210	137	140	76	89	67	133	170	138		128		72		43		4	No	Yes	Yes	No	Yes	No	Yes	No	No	No	No	No	No	No
31	2	Mixtard-Actrapid-Mixtard	0.33	0.32	0.33	Yes	3	64	63	61	6.3	6.7	143	166	66	169	85	130	255	93	117	114	134	138	63	237	137	149	142	222	116	89	73	222	2	No	No	Yes	No	No	No	No	No	No	No	No	No	No	No
30	10	Mixtard-Mixtard	0.64	0.61	0.63	Yes	2	70	70	71	8.2	8.1		251	105	108	59	50	345	109	119	158	141	241	158	268	178		88	220	77	58	31	158	4	Yes	No	No	No	Yes	No	Yes	No	No	No	No	No	No	No
16	6	Actrapid-Actrapid-Mixtard	0.53	0.52	0.54	No	1	71	69	70	6.6	6.8		158	79	91	88	109	237	104	151	143	94	194	111	156	113		149	94	188	132	68	167	0	No	No	No	No	No	No	Yes	No	No	No	No	No	No	No
21	12	Mixtard-Actrapid-Mixtard	0.7	0.59	0.64	Yes	2	79	78	74	7.5	8.2	154	276	134	66	46	69	199	51	66	89	214	253	88	189	147	68	54	44	253	42	41	161	10	Yes	No	Yes	Yes	Yes	Yes	Yes	No	No	No	No	No	No	No
27	10	Mixtard-Actrapid-Mixtard	0.73	0.71	0.74	Yes	1	68.5	70	65	7.5	8	110	266	221	132	36	204	397	193	89	133	287	336	155	155	74	225	80	252	226	111	42	206	2	No	No	No	No	Yes	No	Yes	No	No	No	No	No	No	No
18	1.66	Mixtard-Actrapid-Mixtard	1.01	0.89	0.96	Yes	1	77	78	77	6.5	5.8																							4
[truncated: 13 more columns]
